# Supplementary material for: Implementation of the measure of case discussion complexity to guide selection of prostate cancer patients for multidisciplinary team meetings
Source: Cancer Med. 2023 May 31;12(14):15149–58. doi: 10.1002/cam4.6189 (PMC10417062; doi:10.1002/cam4.6189)
Supplement: Supplementary file 2 — Table S1. [file CAM4-12-15149-s001.xlsx]

## Sheet: Table1
Suplementary table 1. Overview of characteristics of patients in relation to MDTM referral
	Entire prostate cancer cohort (n=364)	Low/intermediate -risk prostate cancer (n=194)	High-risk prostate cancer (n=170)
Age
Mean (SD)	71.5 (8.85)	68.1 (8.00)	75.3 (8.20)
Median (Min, Max)	72.0 (46.0, 94.0)	68.0 (46.0, 91.0)	76.0 (52.0, 94.0)
>80 years	49 (13.5%)	9 (4.6%)	40 (23.5%)
T Stage
T1/T2	254 (69.8%)	191 (98.5%)	63 (37.1%)
T3/T4	101 (27.7%)	0 (0%)	101 (59.4 %)
Missing	9 (2.5%)	3 (1.5%)	6 (3.5%)
Gleason score
≤7	221 (60.7%)	187 (96.4%)	34 (20%)
≥8	107 (29.4%)	0 (0%)	107 (63%)
Missing	36 (9.9%)	7 (3.6%)	29 (17%)
PSA, median (Min, Max)	9.7 (2.9, 7870)	6.10 (1.90, 18.0)	36.0 (3.90, 7870)
Risk Group
Low/intermediate risk	194 (53.3%)	194 (100%)	0 (0%)
High risk	170 (46.7%)	0 (0%)	170 (100%)
Metastatic disease	54 (14.8%)	1 (0.5%)	53 (31.2%)
Comorbidity	115 (31.6%)	42 (21.6%)	73 (42.9%)
Referring hospital type
County hospital	221 (60.7%)	104 (53.6%)	117 (68.8%)
University hospital	143 (39.3%)	90 (46.4%)	53 (31.2%)
MDTM performed
Yes	126 (34.6%)	17 (8.8%)	109 (64.1%)
No	238 (65.4%)	177 (91.2%)	61 (35.9%)
MeDiC score, median (Min, Max)	5.00 (2.00, 20.0)	2.00 (2.00, 15.0)	8.00 (4.00, 20.0)

## Sheet: Table2
Table 1. Significant differences
All patients
	MDTM not performed (N=238)	MDTM performed (N=126)	Relative Risk (95% C.I.)†	p-value (χ2)‡
Nodes affected	13 (5.5%)	57 (45.2%)	8.3 (4.72-14.53)	<0.001***
Metastatic disease	14 (5.9%)	40 (31.7%)	5.4 (3.05-9.53)	<0.001***
Comorbidity	69 (29.0%)	46 (36.5%)	1.26 (0.93-1.71)	0.142
Patient diagnosed at University Hospital	108 (45%)	35 (27.8%)	0.61 (0.45-0.84)	0.0011**
Age				p-value (t-test)
Mean (SD)	71.0 (9.85)	72.2 (6.52)	Not applicable	0.167
Median [Min, Max]	70.0 [46.0, 94.0]	74.0 [52.0, 85.0]
High Risk Patients
	MDTM not performed (N=61)	MDTM performed (N=109)	Relative Risk (95% C.I.)†	p-value (χ2)‡
Nodes affected	13 (21.3%)	57 (52.3%)	2.45 (1.47-4.1)	<0.001***
Metastatic disease	14 (23.0%)	39 (35.8%)	1.56 (0.92-2.63)	0.083
Comorbidity	31 (50.8%)	42 (38.5%)	0.76 (0.54-1.07)	0.121
Patient diagnosed at University Hospital	28 (46%)	25 (23%)	0.5 (0.32-0.77)	0.002**
Age				p-value (t-test)
Mean (SD)	80.1 (8.70)	72.6 (6.53)	Not applicable	<0.001***
Median [Min, Max]	82.0 [57.0, 94.0]	74.0 [52.0, 85.0]
Low/Intermediate Risk Patients
	MDTM not performed (N=177)	MDTM performed (N=17)	Relative Risk (95% C.I.)†	p-value (χ2)‡
Nodes affected	0 (0%)	0 (0%)	Not applicable	Not applicable
Metastatic disease	0 (0%)	1 (5.9%)	Not applicable	0.0012**
Comorbidity	5 (2.8%)	2 (11.8%)	1.1 (0.44-2.7)	0.84
Patient diagnosed at University Hospital	80 (45%)	10 (58%)	1.3 (0.85-2)	0.28
Age				p-value (t-test)
Mean (SD)	67.9 (8.15)	70.0 (6.15)	Not applicable	0.209
Median [Min, Max]	68.0 [46.0, 91.0]	69.0 [60.0, 82.0]
† 95% Confidence Interval ‡ Chi-Square test
